# Supplementary material for: Validation of the Turkish Version of the Eating Attitudes Test-7
Source: Nutrients. 2026 Jul 17;18(14):2344. doi: 10.3390/nu18142344 (PMC13415415; doi:10.3390/nu18142344)
Supplement: Supplementary file 1 [file nutrients-18-02344-s001.zip]

Archive with 1 entries (1 files):
- nutrients-4411116-supplementary.pdf
